# Supplementary material for: Tomato RNA-seq Data Mining Reveals the Taxonomic and Functional Diversity of Root-Associated Microbiota
Source: Microorganisms. 2019 Dec 24;8(1):38. doi: 10.3390/microorganisms8010038 (PMC7022885; doi:10.3390/microorganisms8010038)
Supplement: Supplementary file 1 [file microorganisms-08-00038-s001.zip]

Archive with 3 entries (3 files):
- microorganisms-671253-supplementary.pdf
- Table S1.xls
- Table S2.xls
